# Supplementary material for: Transcriptome Analysis of Two Tetraploid Potato Varieties under Water-Stress Conditions
Source: Int J Mol Sci. 2022 Nov 11;23(22):13905. doi: 10.3390/ijms232213905 (PMC9694765; doi:10.3390/ijms232213905)
Supplement: Supplementary file 1 [file ijms-23-13905-s001.zip]

Archive with 1 entries (1 files):
- ijms-2008026-supplementary.pdf
